# Supplementary material for: OCaR1 endows exocytic vesicles with autoregulatory competence by preventing uncontrolled Ca2+ release, exocytosis, and pancreatic tissue damage
Source: J Clin Invest. 2024 Apr 1;134(7):e169428. doi: 10.1172/JCI169428 (PMC10977991; doi:10.1172/JCI169428)
Supplement: Supporting data values [file jci-134-169428-s008.xlsx]

## Sheet: Fig. 2C
To the text fragment:
Although 66% of lysosomal signals co-localized with OCaR1 (M1 = 0.66 ± 0.089), approximately 93% of OCaR1-positive vesicles were Lamp1-negative; ( M2 = 0.07 ± 0.02; n = 7 offspring)
M1	M2
0.811	0.062
0.897	0.043
0.789	0.029
0.729	0.166
0.725	0.015
0.258	0.046
0.408	0.126

## Sheet: Fig. 2D
To the text fragment:
Staining for the secretory granule marker Rab27B (24) (Figure 2D) in acinar cells of OCaR1eYFP mice revealed prominent co-localization
r	M1	M2
0.691	0.746	0.69
0.561	0.592	0.744
0.495	0.5	0.609
0.611	0.682	0.451
0.673	0.658	0.663
0.599	0.558	0.672
0.749	0.684	0.701
0.669	0.745	0.614
0.719	0.778	0.56
0.715	0.766	0.589
0.656	0.742	0.63
0.74	0.761	0.651
0.611	0.665	0.675

## Sheet: Fig. 3A
C57BL/6N				OCaR1-/-
20 min	30 min	40 min		20 min	30 min	40 min
11.43	12.74	16.08		16.87	19.63	25.55
12.44	18.38	18.86		22.93	27.51	31.73
13.89	16.75	20.81		16.05	25.34	27.82
16.81	21.79	27.4		15.43	22.74	31.28
12.91	14.13	16.06		18.2	18.97	20.25
13.43	15.04	16.82		15.67	18.63	20.46
13.37	14.95	18.46		16.33	19.92	20.4
11.24	14.49	14.94		16.2	19.98	22.45
11.99	15.78	16.21

## Sheet: Fig. 5A 
C57BL/6N				OCaR1-/-
Non Stim	1 pM CCK-8	10 pM CCK-8		Non Stim	1 pM CCK-8	10 pM CCK-8
8.42862	8.88598	13.9824		15.8331	20.0522	27.9213
6.38848	9.25037	11.3368		11.4019	18.8577	23.9668
5.7806	9.2402	11.8677		10.8851	12.0396	17.9219
5.87583	6.87361	10.8647		13.5338	20.3988	25.6947
5.46112	7.81193	12.1519		9.38967	14.7887	17.4491

## Sheet: Fig. S3B
Lysotracker				ER				Golgi				Mitochondria				Peroxisomes
R	M1	M2		R	M1	M2		R	M1	M2		R	M1	M2		R	M1	M2
0.721	0.789	0.653		0.114	0.066	0.059		0.212	0.17	0.071		0.054	0.042	0.072		0.168	0.095	0.207
0.735	0.836	0.525		0.141	0.041	0.089		0.175	0.088	0.118		0.065	0.034	0.026		0.14	0.162	0.103
0.827	0.769	0.824		0.208	0.067	0.058		0.191	0.17	0.091		0.03	0.024	0.019		0.027	0.058	0.044
0.776	0.565	0.927		0.291	0.059	0.115		0.116	0.164	0.066		0.109	0.126	0.152		0	0.044	0.022
				0.129	0.031	0.068		0.107	0.132	0.094		0.03	0.112	0.089
				0.186	0.147	0.167		0.124	0.114	0.081		0.112	0.044	0.054
				0.247	0.118	0.152		0.204	0.198	0.108		0.196	0.055	0.07
				0.195	0.103	0.141

## Sheet: Fig. S7B
Glucose mg/dL												Glucose %
OCaR1+/+						OCaR1-/-						OCaR1+/+						OCaR1-/-
0 min	15 min	30 min	60 min	120 min		0 min	15 min	30 min	60 min	120 min		0 min	15 min	30 min	60 min	120 min		0 min	15 min	30 min	60 min	120 min
78	279	358	233	125		63	172	203	263	123		100	357.692	458.974	298.718	160.256		100	273.016	322.222	417.46	195.238
75	213	333	326	113		66	270	311	234	120		100	284	444	434.667	150.667		100	409.091	471.212	354.545	181.818
61	263	296	190	90		73	259	325	262	120		100	431.148	485.246	311.475	147.541		100	354.795	445.205	358.904	164.384
115	282	334	224	98		79	275	288	219	64		100	245.217	290.435	194.783	85.2174		100	348.101	364.557	277.215	81.0127
112	326	361	218	138		66	209	382	267	96		100	291.071	322.321	194.643	123.214		100	316.667	578.788	404.545	145.455
86	340	451	288	102		61	261	244	150	58		100	395.349	524.419	334.884	118.605		100	427.869	400	245.902	95.082
65	212	225	162	88		69	239	316	144	114		100	326.154	346.154	249.231	135.385		100	346.377	457.971	208.696	165.217
97	294	305	200	93		84	290	339	283	167		100	303.093	314.433	206.186	95.8763		100	345.238	403.571	336.905	198.81
94	255	266	255	117		72	240	318	229	155		100	271.277	282.979	271.277	124.468		100	333.333	441.667	318.056	215.278
104	179	306	184	123		80	286	324	270	109		100	172.115	294.231	176.923	118.269		100	357.5	405	337.5	136.25
75	276	268	144	119		106	391	260	147	109		100	368	357.333	192	158.667		100	368.868	245.283	138.679	102.83
54	161	270	251	144		95	257	210	168	96		100	298.148	500	464.815	266.667		100	270.526	221.053	176.842	101.053
76	192	292	273	176		67	177	311	232	147		100	252.632	384.211	359.211	231.579		100	264.179	464.179	346.269	219.403
78	258	362	310	104		94	255	350	263	128		100	330.769	464.103	397.436	133.333		100	271.277	372.34	279.787	136.17
79	288	312	264	105		86	246	307	220	99		100	364.557	394.937	334.177	132.911		100	286.047	356.977	255.814	115.116
94	352	279	250	118		79	252	286	227	85		100	374.468	296.809	265.957	125.532		100	318.987	362.025	287.342	107.595
85	267	292	290	151		76	255	281	188	106		100	314.118	343.529	341.176	177.647		100	335.526	369.737	247.368	139.474
73	215	213	167	87		80	254	238	202	98		100	294.521	291.781	228.767	119.178		100	317.5	297.5	252.5	122.5
85	220	219	132	93		60	265	316	203	104		100	258.824	257.647	155.294	109.412		100	441.667	526.667	338.333	173.333
90	220	263	213	111		89	214	326	243	98		100	244.444	292.222	236.667	123.333		100	240.449	366.292	273.034	110.112
75	234	293	169	105		83	255	280	262	132		100	312	390.667	225.333	140		100	307.229	337.349	315.663	159.036
64	266	235	141	93		80	244	339	285	118		100	415.625	367.188	220.312	145.312		100	305	423.75	356.25	147.5
						71	200	229	130	102								100	281.69	322.535	183.099	143.662
						70	176	133	68	95								100	251.429	190	97.1429	135.714
